# Supplementary material for: The engineered CD80 variant fusion therapeutic davoceticept combines checkpoint antagonism with conditional CD28 costimulation for anti-tumor immunity
Source: Nat Commun. 2022 Apr 4;13:1790. doi: 10.1038/s41467-022-29286-5 (PMC8980021; doi:10.1038/s41467-022-29286-5)
Supplement: Supplementary file 4 — Supplementary Data 1 [file 41467_2022_29286_MOESM4_ESM.xlsx]

## Sheet: Sheet1
Supplementary File 1: EnrichR Pathway Analysis of the 124 genes upregulated > 2X in MC38/hPD-L1 tumors treated with ALPN-202
ALPN-202 Treated Tumors vs Fc Control Treated Tumors
Pathways
WikiPathways 2019 Human	Overlap	P-value	Adjusted P-value	Odds Ratio	Combined Score
Term						Genes
T-Cell antigen Receptor (TCR) Signaling Pathway WP69	6/90	2.0466e-05	0.00965994	10.7527	116.094	LCK;CD8A;CD3G;CD247;CD3E;SKAP1
T-Cell Receptor and Co-stimulatory Signaling WP2583	4/29	2.96477e-05	0.00699686	22.2469	231.949	LCK;CD8A;CTLA4;PDCD1
KEGG 2019 Human	Overlap	P-value	Adjusted P-value	Odds Ratio	Combined Score
Term						Genes
T cell receptor signaling pathway	7/101	3.1523e-06	0.000970907	11.1785	141.603	CD8A;LCK;CTLA4;CD3G;PDCD1;CD247;CD3E
Cell adhesion molecules (CAMs)	7/145	3.37901e-05	0.00520368	7.78643	80.164	CD2;CD274;SELL;CD6;CD8A;CTLA4;PDCD1
Natural killer cell mediated cytotoxicity	6/131	0.000167117	0.0171574	7.38734	64.2464	KLRK1;LCK;PRF1;TNFSF10;GZMB;CD247
Hematopoietic cell lineage	5/97	0.000345302	0.0265882	8.31393	66.2711	CD2;CD8A;CD3G;CD36;CD3E
BioPlanet 2019	Overlap	P-value	Adjusted P-value	Odds Ratio	Combined Score
Term						Genes
PD-1 signaling	7/31	6.89661e-10	1.04139e-06	36.4204	768.282	CD274;LCK;TRAC;CD3G;CD247;PDCD1;CD3E
Immunoregulatory interactions between a lymphoid and a non-lymphoid cell	10/119	3.49843e-09	2.64132e-06	13.5538	263.906	CD200R1;KLRK1;SELL;CD8A;CD160;TRAC;CRTAM;CD3G;CD247;CD3E
CTL mediated immune response against target cells	5/13	1.04463e-08	5.25795e-06	62.0347	1140.01	PRF1;GZMB;CD3G;CD247;CD3E
T helper cell surface molecules	5/13	1.04463e-08	3.94346e-06	62.0347	1140.01	CD2;CD8A;CD3G;CD247;CD3E
Costimulation by the CD28 family	8/72	1.49278e-08	4.5082e-06	17.9211	322.94	CD274;LCK;TRAC;CTLA4;CD3G;CD247;PDCD1;CD3E
Interleukin-17 signaling pathway	5/20	2.4134e-08	6.07371e-06	53.7634	942.992	CD2;CD8A;CD3G;CD247;CD3E
Leptin influence on immune response	9/110	2.7696e-08	5.97441e-06	13.1965	229.645	BST1;SELL;PTAFR;PRF1;TNFSF10;FPR1;CD36;CD3E;ANGPTL1
NO2-dependent IL-12 pathway in NK cells	5/17	4.92396e-08	9.29398e-06	47.4383	798.224	CD2;CXCR3;CD3G;CD247;CD3E
T cell activation co-stimulatory signal	5/21	1.58741e-07	2.66333e-05	38.4025	601.229	LCK;CTLA4;CD3G;CD247;CD3E
Lck and Fyn tyrosine kinases in initiation of T cell receptor activation	4/13	9.63718e-07	0.000145521	49.6278	687.467	LCK;CD3G;CD247;CD3E
Adaptive immune system	16/606	1.08862e-06	0.000149437	4.25849	58.4716	CD274;CD160;TRAC;CRTAM;CD3G;CD3E;PSMA8;CD200R1;KLRK1;SELL;CD8A;LCK;CTLA4;CD36;PDCD1;CD247
T cell receptor signaling in naive CD8+ T cells	6/55	1.13708e-06	0.000143083	17.5953	240.828	CD8A;LCK;PRF1;CD3G;CD247;CD3E
Generation of second messenger molecules	5/36	2.73012e-06	0.000317114	22.4014	286.988	LCK;TRAC;CD3G;CD247;CD3E
Interleukin-12-mediated signaling events	6/65	3.08021e-06	0.000332223	14.8883	188.941	CD8A;LCK;GZMB;CD3G;CD247;CD3E
CD8/T cell receptor downstream pathway	6/68	4.02027e-06	0.000404707	14.2315	176.814	CD8A;PRF1;GZMB;CD3G;CD247;CD3E
Inhibition of T cell receptor signaling by activated Csk	4/19	5.07597e-06	0.000479045	33.9559	413.956	LCK;CD3G;CD247;CD3E
Interleukin-12/STAT4 pathway	5/45	8.46209e-06	0.000751633	17.9211	209.317	CXCR3;PRF1;CD3G;CD247;CD3E
Immune system	19/998	1.2278e-05	0.00102999	3.07066	34.7221	CD274;CD160;TRAC;CRTAM;PTAFR;CD3G;CD3E;S100B;PSMA8;CD200R1;KLRK1;SELL;CD8A;LCK;CTLA4;CD36;PDCD1;CD247;GBP1
Interleukin-2 signaling pathway	17/847	1.89584e-05	0.0015067	3.23723	35.1993	CD300A;SH2D2A;PRF1;NKG7;GZMB;CTSW;LY9;CD2;GZMK;KLRK1;SELL;CD6;LCK;CXCR3;TNFSF10;CD247;GBP1
HIV-induced T cell apoptosis	3/9	1.90139e-05	0.00143555	53.7634	584.427	CD3G;CD247;CD3E
Cell adhesion molecules (CAMs)	7/133	1.93605e-05	0.00139211	8.48896	92.1246	CD2;CD274;SELL;CD6;CD8A;CTLA4;PDCD1
T cell receptor signaling pathway	7/139	2.57522e-05	0.00176754	8.12253	85.8307	CD8A;LCK;CTLA4;CD3G;PDCD1;CD247;CD3E
Stathmin and breast cancer resistance to antimicrotubule agents	4/31	3.89023e-05	0.00255402	20.8117	211.331	CD2;CD3G;CD247;CD3E
MEF2D role in T cell apoptosis	4/35	6.35079e-05	0.00399571	18.4332	178.145	LCK;CD3G;CD247;CD3E
Tob role in T-cell activation	3/19	0.000209617	0.0126609	25.4669	215.71	CD3G;CD247;CD3E
Natural killer cell-mediated cytotoxicity	6/137	0.000213236	0.0123841	7.06381	59.7112	KLRK1;LCK;PRF1;TNFSF10;GZMB;CD247
Hematopoietic cell lineage	5/88	0.000219417	0.0122711	9.16422	77.2043	CD2;CD8A;CD3G;CD36;CD3E
CXCR4 signaling pathway	5/116	0.000782717	0.0422108	6.95217	49.727	LCK;CD3G;CD247;CD3E;PIK3R6
T cell receptor signaling in naive CD4+ T cells	4/67	0.000797942	0.041548	9.62927	68.6902	LCK;CD3G;CD247;CD3E
KEGG 2019 Mouse	Overlap	P-value	Adjusted P-value	Odds Ratio	Combined Score
Term						Genes
T cell receptor signaling pathway	8/101	2.1702e-07	6.57572e-05	12.7755	196.018	CD8A;LCK;CTLA4;CD8B1;CD3G;PDCD1;CD247;CD3E
Natural killer cell mediated cytotoxicity	8/118	7.196e-07	0.000109019	10.9349	154.67	KLRK1;FASL;KLRA1;LCK;PRF1;TNFSF10;GZMB;CD247
Cell adhesion molecules (CAMs)	9/170	1.15153e-06	0.000116304	8.5389	116.765	H2-T24;CD2;CD274;SELL;CD6;CD8A;CTLA4;CD8B1;PDCD1
Hematopoietic cell lineage	6/94	2.62298e-05	0.00198691	10.2951	108.599	CD2;CD8A;CD8B1;CD3G;CD36;CD3E
Graft-versus-host disease	5/64	4.80723e-05	0.00291318	12.6008	125.287	H2-T24;FASL;KLRA1;PRF1;GZMB
Primary immunodeficiency	4/36	7.11052e-05	0.00359081	17.9211	171.171	LCK;CD8A;CD8B1;CD3E
Autoimmune thyroid disease	5/78	0.000124216	0.00537676	10.3391	92.9848	H2-T24;FASL;PRF1;CTLA4;GZMB
Allograft rejection	4/63	0.000632044	0.0239387	10.2407	75.4383	H2-T24;FASL;PRF1;GZMB
Type I diabetes mellitus	4/69	0.000891458	0.0300124	9.35016	65.663	H2-T24;FASL;PRF1;GZMB
Apoptosis	5/141	0.00186623	0.0565468	5.71951	35.9405	FASL;PRF1;TNFSF10;GZMB;CTSW
Th1 and Th2 cell differentiation	4/87	0.00210712	0.0580415	7.41565	45.6984	LCK;CD3G;CD247;CD3E
BioCarta 2016	Overlap	P-value	Adjusted P-value	Odds Ratio	Combined Score
Term						Genes
The Co-Stimulatory Signal During T-cell Activation Homo sapiens h ctla4Pathway	5/20	1.21547e-07	2.88067e-05	40.3226	642.055	LCK;CTLA4;CD3G;CD247;CD3E
Lck and Fyn tyrosine kinases in initiation of TCR Activation Homo sapiens h tcraPathway	4/13	9.63718e-07	0.000114201	49.6278	687.467	LCK;CD3G;CD247;CD3E
Activation of Csk by cAMP-dependent Protein Kinase Inhibits Signaling through the T Cell Receptor Homo	5/43	6.73345e-06	0.000531942	18.7547	223.339	LCK;FPR1;CD3G;CD247;CD3E
Role of MEF2D in T-cell Apoptosis Homo sapiens h mef2dPathway	4/30	3.40454e-05	0.00201719	21.5054	221.243	LCK;CD3G;CD247;CD3E
T Cell Receptor Signaling Pathway Homo sapiens h tcrPathway	4/55	0.000375956	0.0178203	11.7302	92.5049	LCK;CD3G;CD247;CD3E
Reactome 2016	Overlap	P-value	Adjusted P-value	Odds Ratio	Combined Score
Term						Genes
PD-1 signaling Homo sapiens R-HSA-389948	7/26	1.76999e-10	2.70808e-07	43.4243	975.088	CD274;LCK;TRAC;CD3G;CD247;PDCD1;CD3E
Immunoregulatory interactions between a Lymphoid and a non-Lymphoid cell Homo sapiens R-HSA-198933	12/157	2.67756e-10	2.04834e-07	12.3279	271.719	CD200R1;KLRK1;SELL;CD300A;CD8A;CD160;TRAC;CRTAM;SLAMF7;CD3G;CD247;CD3E
Costimulation by the CD28 family Homo sapiens R-HSA-388841	8/72	1.49278e-08	7.61318e-06	17.9211	322.94	CD274;LCK;TRAC;CTLA4;CD3G;CD247;PDCD1;CD3E
Translocation of ZAP-70 to Immunological synapse Homo sapiens R-HSA-202430	5/21	1.58741e-07	6.07185e-05	38.4025	601.229	LCK;TRAC;CD3G;CD247;CD3E
Phosphorylation of CD3 and TCR zeta chains Homo sapiens R-HSA-202427	5/24	3.26674e-07	9.99622e-05	33.6022	501.825	LCK;TRAC;CD3G;CD247;CD3E
Adaptive Immune System Homo sapiens R-HSA-1280218	18/762	1.08927e-06	0.000277765	3.81001	52.3114	CD274;CD300A;CD160;TRAC;CRTAM;CD3G;CD3E;PSMA8;CD200R1;KLRK1;SELL;CD8A;LCK;SLAMF7;CTLA4;CD36;PDCD1;CD247
Generation of second messenger molecules Homo sapiens R-HSA-202433	5/35	2.36262e-06	0.0005164	23.0415	298.519	LCK;TRAC;CD3G;CD247;CD3E
Downstream TCR signaling Homo sapiens R-HSA-202424	6/99	3.51993e-05	0.00673187	9.77517	100.239	LCK;TRAC;CD3G;CD247;CD3E;PSMA8
TCR signaling Homo sapiens R-HSA-202403	6/118	9.40665e-05	0.0159913	8.2012	76.0375	LCK;TRAC;CD3G;CD247;CD3E;PSMA8
Immune System Homo sapiens R-HSA-168256	22/1547	0.000197828	0.0302677	2.29372	19.5611	CD274;CD300A;CD160;TRAC;CRTAM;PTAFR;CD3G;CD3E;S100B;PSMA8;CD200R1;CLEC4D;KLRK1;SELL;CD8A;LCK;SLAMF7;CTLA4;CD36;PDCD1;CD247;GBP1
NCI Nature 2016	Overlap	P-value	Adjusted P-value	Odds Ratio	Combined Score
Term						Genes
TCR signaling in naive CD8+ T cells Homo sapiens 15a017bb-6196-11e5-8ac5-06603eb7f303	6/53	9.09627e-07	0.000190112	18.2593	253.991	LCK;CD8A;PRF1;CD3G;CD247;CD3E
IL12-mediated signaling events Homo sapiens 7acdea19-6193-11e5-8ac5-06603eb7f303	6/62	2.32746e-06	0.00024322	15.6087	202.457	LCK;CD8A;GZMB;CD3G;CD247;CD3E
Downstream signaling in naive CD8+ T cells Homo sapiens 92180cef-6191-11e5-8ac5-06603eb7f303	6/66	3.37116e-06	0.000234858	14.6628	184.754	CD8A;PRF1;GZMB;CD3G;CD247;CD3E
IL12 signaling mediated by STAT4 Homo sapiens 72cf19b8-6193-11e5-8ac5-06603eb7f303	4/32	4.42473e-05	0.00231192	20.1613	202.131	PRF1;CD3G;CD247;CD3E
CXCR4-mediated signaling events Homo sapiens 46a5529b-6191-11e5-8ac5-06603eb7f303	5/100	0.000397478	0.0166146	8.06452	63.1482	LCK;CD3G;CD247;CD3E;PIK3R6
TCR signaling in naive CD4+ T cells Homo sapiens 0c2862fa-6196-11e5-8ac5-06603eb7f303	4/64	0.000670976	0.0233723	10.0806	73.657	LCK;CD3G;CD247;CD3E
Ontologies
GO Molecular Function 2018	Overlap	P-value	Adjusted P-value	Odds Ratio	Combined Score
Term						Genes
T cell receptor binding (GO:0042608)	3/6	4.58919e-06	0.00528215	80.6452	991.275	LCK;CD3G;CD3E
GO Biological Processes 2018	Overlap	P-value	Adjusted P-value	Odds Ratio	Combined Score
Term						Genes
regulation of immune response (GO:0050776)	12/251	5.39579e-08	0.000275347	7.71109	129.046	CD200R1;KLRK1;SELL;CD300A;CD8A;CD160;TRAC;CRTAM;SLAMF7;CD3G;CD247;CD3E
antigen receptor-mediated signaling pathway (GO:0050851)	10/257	4.65715e-06	0.0118827	6.27589	77.0498	LCK;TRBC2;TRAC;THEMIS;CTLA4;CD3G;CD247;CD3E;SKAP1;PSMA8
T cell receptor signaling pathway (GO:0050852)	8/163	8.09751e-06	0.0137739	7.91609	92.8079	LCK;TRAC;THEMIS;CD3G;CD247;CD3E;SKAP1;PSMA8
GO Cellular Component 2018	Overlap	P-value	Adjusted P-value	Odds Ratio	Combined Score
Term						Genes
T cell receptor complex (GO:0042101)	5/20	3.49302e-08	1.55789e-05	50.4032	865.419	CD6;CD8A;CD3G;CD247;CD3E
Cell Types
Human Gene Atlas	Overlap	P-value	Adjusted P-value	Odds Ratio	Combined Score
Term						Genes
CD8+ Tcells	18/602	3.37579e-08	2.83567e-06	4.82263	82.9688	TRAC;PHF11;CRTAM;CD3G;CTSW;GIMAP6;CD3E;LAX1;LY9;CD2;GZMK;KLRK1;CD6;CD8A;LCK;PTPRCAP;GBP1;SKAP1
CD4+ Tcells	13/533	2.73167e-05	0.0011473	3.93391	41.3376	TRAC;CD3G;GIMAP6;CD3E;LAX1;LY9;CD2;GZMK;CD6;LCK;PTPRCAP;GBP1;SKAP1
Thymus	4/68	0.000843786	0.023626	9.48767	67.15	LCK;CD8A;TRAC;CD3G
Mouse Gene Atlas	Overlap	P-value	Adjusted P-value	Odds Ratio	Combined Score
Term						Genes
T-cells CD8+	13/166	3.4158e-11	3.27916e-09	12.6312	304.412	GPR15;CD8B1;CXCR6;IPCEF1;JAKMIP1;MS4A4B;NSG2;CD6;CD8A;CXCR3;GM8369;CD247;SKAP1
thymocyte SP CD4+	10/203	5.55608e-07	2.66692e-05	7.94534	114.438	CD2;LCK;SH2D2A;GIMAP4;CD3G;CD247;IPCEF1;CD3E;JAKMIP1;SKAP1
T-cells foxP3+	7/112	6.2767e-06	0.000200854	10.0806	120.753	GPR15;CD6;CTLA4;PDCD1;CD247;IPCEF1;SKAP1
T-cells CD4+	8/191	2.55725e-05	0.00061374	6.75562	71.4338	GPR15;NSG2;BC021614;CD6;LCK;GM8369;CD247;SKAP1
thymocyte SP CD8+	6/103	4.40196e-05	0.000845177	9.39555	94.2456	CD8A;SH2D2A;CD8B1;CD3G;CXCR6;ZFP286
NK cells	12/669	0.000931062	0.014897	2.8931	20.1915	KLRK1;SELL;FASL;CD160;SERPINB6B;LCK;PRF1;EPSTI1;NKG7;CTSW;CD247;MS4A4B
follicular B-cells	11/603	0.00133294	0.0182803	2.94228	19.479	SELL;B3GNT5;GIMAP3;GIMAP4;PTPRCAP;GM8369;GIMAP6;JAKMIP1;LAX1;ANGPTL1;BEND5
lymph nodes	4/90	0.00238466	0.0286159	7.16846	43.2882	EPSTI1;GIMAP3;CD247;GBP1
