# Supplementary material for: The engineered CD80 variant fusion therapeutic davoceticept combines checkpoint antagonism with conditional CD28 costimulation for anti-tumor immunity
Source: Nat Commun. 2022 Apr 4;13:1790. doi: 10.1038/s41467-022-29286-5 (PMC8980021; doi:10.1038/s41467-022-29286-5)
Supplement: Supplementary file 5 — Source Data [file 41467_2022_29286_MOESM5_ESM.xlsx]

## Sheet: Fig.1d
Figure 1d
Binding to CHO cells stably expressing human CD28, CTLA-4, or PD-L1.
Values are in MFI of anti-huFc-PE secondary to detect TA bound to cell surface by flow cytometry.
Binding to CD28 (Data in figure)					Binding to CD28 (Run #2 - Data not shown)
TA (nM)	ALPN-202	WT CD80 Fc	Fc Control		TA (nM)	ALPN-202	WT CD80 Fc	Fc Control
300	16155	1186	82.5		300	590107	139897	415
100	15113	383	75.5		100	611371	78120	407
33.333	13932	183	75.5		33.333	516823	43852	394
11.111	12197	108	74.7		11.111	402408	17264	396
3.7037	9283	85.8	74.7		3.7037	258962	6334	387
1.2346	5675	78.1	77.3		1.2346	130163	1820	378
0.4115	2799	75.5	75.5		0.4115	57607	831	379
0.1372	1186	74.7	74.7		0.1372	25194	558	376
0.0457	512	73.8	74.7		0.0457	15945	472	383
0.0152	228	73.8	73.8		0.0152	7155	429	390
0.0051	130	73	73.8
Binding to CTLA-4 (Data in figure)					Binding to CTLA-4 (Run #2 - Data not shown)
TA (nM)	ALPN-202	WT CD80 Fc	Fc Control		TA (nM)	ALPN-202	WT CD80 Fc	Fc Control
300	35121	53264	123		300	747044	1014081	491
100	37644	55420	105		100	710017	1022395	481
33.333	37644	56112	97.9		33.333	761459	1959528*	439
11.111	37831	50686	95.5		11.111	681954	955983	459
3.7037	29096	43356	94.5		3.7037	386654	583856	444
1.2346	19298	28952	94.5		1.2346	220558	352066	435
0.4115	10945	15800	94.5		0.4115	93844	200714	443
0.1372	5211	7685	94.5		0.1372	41869	75497	450
0.0457	2502	3578	95.5		0.0457	33301	41980	451
0.0152	1067	1522	96.1		0.0152	15174	22946	461
0.0051	414	675	96.1
Binding to PD-L1 (Data in figure)					Binding to PD-L1 (Run #2 - Data not shown)
TA (nM)	ALPN-202	WT CD80 Fc	Fc Control		TA (nM)	ALPN-202	WT CD80 Fc	Fc Control
300	20783	438	96.1		300	117409	1713	413
100	21675	280	90.9		100	132074	888	398
33.333	23057	164	86.7		33.333	145188	503	345
11.111	22662	117	86.7		11.111	147730	448	348
3.7037	17743	97.9	86.7		3.7037	121238	350	342
1.2346	9490	90.3	85.8		1.2346	64642	330	331
0.4115	4417	87.6	84.9		0.4115	31094	307	324
0.1372	1944	88.5	85.8		0.1372	15330	299	316
0.0457	806	87.6	86.7		0.0457	12447	339	314
0.0152	355	86.7	85.8		0.0152	4587	323	312
0.0051	189	176	86.7

## Sheet: Fig.1e
Figure 1e
Binding to CHO cells stably expressing mouse CD28, CTLA-4, or PD-L1.
Values are in MFI of anti-huFc-PE secondary to detect TA bound to cell surface by flow cytometry.
Binding to mCD28 (Data in figure)						Binding to mCD28 (Run #2 - Data not shown)
TA (nM)	ALPN-202	WT hCD80 Fc	WT mCD80 Fc	Fc Control		TA (nM)	ALPN-202	WT hCD80 Fc	Fc Control
300	17629	10893	12361	122		100	116707	89803	965
100	17600	7106	13335	129		33.3	107931	78715	935
33.3333	17695	4819	13922	129		11.1	86517	57536	1050
11.1111	16913	3958	13032	129		3.7	56401	30218	2703
3.7037	11507	2441	11668	107		1.23	31005	14016	1726
1.2346	6094	1320	8075	109		0.41	13031	6244	894
0.4115	2822	708	4340	116
0.1372	1264	347	1987	106
0.0457	571	227	905	105
0.0152	316	144	468	104
0.0051	222	127	266	109
0.0017	162	115	188	107
Binding to mCTLA-4 (Data in figure)						Binding to mCTLA-4 (Run #2 - Data not shown)
TA (nM)	ALPN-202	WT hCD80 Fc	WT mCD80 Fc	Fc Control		TA (nM)	ALPN-202	WT hCD80 Fc	Fc Control
300	7525	8561	9665	137		100	84797	117925	3712
100	8063	8643	9725	154		33.3	85257	88691	3360
33.3333	7804	8666	9956	121		11.1	83845	102002	2691
11.1111	7964	8020	8703	131		3.7	76789	103044	3925
3.7037	7325	7642	8888	103		1.23	51632	62722	2520
1.2346	5094	6322	6752	97.8		0.41	26691	31625	2313
0.4115	2443	2853	3679	98.6
0.1372	1025	1368	1639	94.5
0.0457	506	640	765	94.3
0.0152	277	323	384	92.9
0.0051	186	204	229	96
0.0017	142	145	156	95.1
Binding to mPD-L1 (Data in figure)						Binding to mPD-L1 (Run #2 - Data not shown)
TA (nM)	ALPN-202	WT hCD80 Fc	WT mCD80 Fc	Fc Control		TA (nM)	ALPN-202	WT hCD80 Fc	Fc Control
300	295	141	586	107		100	4799	886	743
100	213	119	244	118		33.3	2551	846	707
33.3333	124	113	157	99.1		11.1	1896	777	743
11.1111	115	126	121	111		3.7	1379	1142	742
3.7037	132	107	127	102		1.23	1021	761	700
1.2346	106	95.4	101	125		0.41	739	775	700
0.4115	89.6	89.6	104	95.2
0.1372	87.1	90.2	92.8	88.9
0.0457	81.8	92.4	87.8	92.3
0.0152	85.6	89	88.2	88.4
0.0051	88.7	89.5	91	92.6
0.0017	89.6	89.4	89.2	88.8

## Sheet: Fig. 1f
Figure 1f
Blockade of PD-1-AF647 binding to CHO/PD-L1 cells. Blockade of CD80-AF647 binding to CHO/CD28 and CHO/CTLA-4 cells
Values are in MFI of the PD-1-AF647 or CD80-AF647 bound to target cells as measured by flow cytometry.
Blockade of PD-1 - PD-L1 Binding (Data in Figure)					Blockade of PD-1 - PD-L1 Binding (Run#2 - Data not shown))
TA (nM)	N10951	anti-PD-L1 mAb	Fc Control		TA (nM)	ALPN-202	anti-PD-L1 mAb	Fc Control
100	2041	480	22698		300	347	219	2511
33.333	5335	352	26293		100	479	226	2556
11.111	8872	607	25022		33.333	487	241	2380
3.703	15748	4381	23179		11.111	544	266	2266
1.234	20707	13126	26681		3.704	738	407	2267
0.411	22751	17977	25847		1.235	1252	1079	2234
0.137	30018	25368	27969		0.412	1735	1896	2322
0.045	24640	23844	25760		0.137	2201	2043	2266
					0.046	2132	2097	2397
Blockade of CD80 - CTLA4 Binding (Data in Figure)					Blockade of CD80 - CTLA4 Binding (Run#2 - Data not shown)
TA (nM)	ALPN-202	Anti-CTLA-4 mAb	Fc Control		TA (nM)	ALPN-202	anti-CTLA-4 mAb	Fc Control
300	4880	250	68431		300	11020	413	54881
100	6381	473	68601		100	11936	702	53563
33	9260	1606	70675		33.333	12240	1512	48607
11	16889	24772	61354		11.111	17006	13892	44656
3.7	41981	53662	72811		3.704	24508	30670	42239
1.235	65118	74456	58529		1.235	31945	38630	41934
0.412	73903	79616	68943		0.412	37348	44764	43483
0.137	77088	80610	72992		0.137	39288	46758	43694
0.046	74087	80811	75199		0.046	42650	45529	43588
Blockade of CD80 - CD28 Binding (Data in Figure)
TA (nM)	ALPN-202	Anti-CD28 mAb	Fc Control
2700	1312	781	13544
900	1931	1065	14516
300	3151	1798	13544
100	4672	4924	13732
33.333	6335	9074	12524
11.111	8411	11990	14086
3.704	10970	13235	14184
1.235	12904	13732	13924
0.412	13669	14151	14184
0.137	14416	14021	13956
0.046	14119	13989	13989

## Sheet: Fig. 1g
Figure 1g
SHP2 recruitment to PD-1 Assay.
Values are in Relative Luminescence Units (RLI) and are indicative of PD-1 recruitment of SHP2 following
ligation with PD-L1. This assay measures blockade of this interaction.
First Experiment (Data in Figure)
			Anti-PD-1 mAbs		Anti-PD-L1 mAbs
Conc (nM)	ALPN-202	WT CD80 Fc	Nivolumab	Pembrolizumab	Atezolizumab	Durvalumab	Avelumab	Fc Control
200	10916	65283	11458	12366	9906	10365	10217	68050
40	18933	69582	13096	14229	10112	11048	10071	71334
8	26925	78564	11923	14275	9887	10054	9411	74912
1.6	41903	74828	14643	13871	9790	11117	9059	70544
0.32	49332	75638	29304	27826	47352	30128	52046	69095
0.064	55508	77551	65007	54944	74061	63285	59472	73125
0.013	60925	70064	66965	66176	70973	71020	70150	65400
0.003	69278	77690	77502	78113	78004	76430	78160	74143
Second Experiment (Data not shown)
Conc (nM)	ALPN-202	WT CD80 Fc	Anti-PD-L1 mAb (atezo)	Fc Control
166.666	16072	65975	9472	66504
55.567	19401	60030	8280	61574
18.522	26533	58916	7166	54713
6.1741	34226	62099	7459	61516
2.058	42789	69586	20704	67330
0.68601	45053	72416	58447	71162
0.22867	51432	67543	63088	64129
0.076223	55309	64144	67059	64139

## Sheet: Fig. 2a
Figure 2a
Primary T cells + K562/mOKT3													Primary T Cells + K562/PD-L1 (no mOKT3)
ALPN-202 does not induce costimulation and IL-2 production in absence of TCR stimulation													Data referenced in manuscript as 'Data not shown'
T cell donor#1 (Data shown in Fig. 2a)
	IL-2 in supernatant after 24 hr (pg/mL)
TA Conc (nM)	ALPN-202		WT CD80 ECD-Fc		Anti-PD-L1		Anti-PD-1		Fc Control
100	1532	1438	1441	1488	1636	1301	1760	1632	1175	1037
33.3333	1530	1177	1556	1494	1445	1177	1617	1657	1184	671
11.1111	1309	1245	1500	1312	1229	1199	1383	1659	878	1037
3.7037	1045	1001	1181	1109	1281	1393	1413	1672	1168	1063
1.23457	1089	970	1166	1199	1357	1288	1500	1468	1017	2407
0.4115	1061	829	1081	521	1754	1515	1357	1430	1229	1065
0.1372	1436	1260	1649	1192	1301	1266	1286	1922	1089	1052
0.0457	1273	1072	1242	1697	1331	1851	1205	3641	901	1059
0.0152	1537	1370	1292	1234	1232	1316	1537	2108	833	945
0.0051	1551	1281	1238	1359	1391	1967	1832	2185	1039	1363
T cell donor #2 (Data not shown)
	IL-2 in supernatant after 24 hr (pg/mL)
TA Conc (nM)	ALPN-202		WT CD80 ECD-Fc		Anti-PD-L1		Anti-PD-1		Fc Control
100	3114	3520	3136	3402	2963	3057	2765	3274	3041	2809
33.3333	3025	2842	3156	3358	2625	2910	2347	2686	2535	2335
11.1111	3057	2811	2793	3140	2785	3097	2932	2821	2720	2633
3.7037	2675	2653	2641	2955	2621	2675	2445	2663	2821	2738
1.23457	2746	2294	2663	2852	2965	2944	2785	2698	2678	2844
0.4115	2631	2205	2398	2852	2525	3122	2347	2531	2858	2714
0.1372	2633	2431	2799	2769	2535	2750	2582	2368	2740	2619
0.0457	2712	2712	2973	3460	2742	2732	2290	3404	2433	2592
0.0152	2673	2704	2957	2803	2576	2846	2247	2680	2594	2464
0.0051	2837	2464	3212	3126	2700	3330	2531	2959	2740	2629
T cell donor #3 (Data not shown)
	IL-2 in supernatant after 24 hr (pg/mL)
TA Conc (nM)	ALPN-202		WT CD80 ECD-Fc		Anti-PD-L1		Anti-PD-1		Fc Control
100	5951	5156	5059	5562	6116	6356	7193	6615	6071	5971
33.3333	5471	5008	6981	6565	6450	6136	8394	7458	6936	5875
11.1111	5674	4895	5110	6001	6111	7443	6823	6351	6773	6131
3.7037	5699	5497	5125	5451	6654	5996	7006	6510	6386	5492
1.23457	5064	4900	4967	5207	6530	5669	6744	5578	5910	6525
0.4115	5105	4632	4133	4700	6171	5966	5860	5568	5679	6545
0.1372	5547	5182	5085	5273	5628	6689	6773	5956	5263	6106
0.0457	5268	5865	5542	6585	6201	7001	7267	6131	6016	6301
0.0152	5532	5860	10268	18874	6778	6694	6366	14424	6629	6684
0.0051	5294	6066	6495	5734	6460	9652	6902	7203	6241	6470
T Cell Donor #4 (Data not shown)
	IL-2 in supernatant after 24 hr (pg/mL)
TA Conc (nM)	ALPN-202		WT CD80 ECD-Fc		Anti-PD-L1		Fc Control
100	6218	5353	4842	5319	5027	4906	6077	5021
33.3333	5942	5456	4347	4435	4377	4865	4183	4082
11.1111	4147	4064	4639	4940	4188	3773	3418	4141
3.7037	4558	4259	4715	5649	4540	4412	3363	3210
1.23457	4159	4447	4064	3880	5055	3892	3161	3192
0.4115	4300	5892	4773	4575	4761	4171	3659	4135
0.1372	4247	4418	3999	4200	4488	4330	3993	3827
0.0457	4070	4697	4691	3593	4429	3803	2921	3599
0.0152	4112	4499	4686	4053	4564	4141	3785	3755
0.0051	4029	4628	4651	4929	4306	4312	4476	4732
T Cell Donor #5 (Data not shown)
	IL-2 in supernatant after 24 hr (pg/mL)
TA Conc (nM)	ALPN-202		WT CD80 ECD-Fc		Anti-PD-L1		Fc Control
100	5222	5858	8276	8357	5847	7079	6134	6913
33.3333	5993	5427	8460	6830	6061	6985	6519	5541
11.1111	6021	5416	7084	6702	7808	6424	6808	5847
3.7037	5050	5478	5818	6658	6946	5456	6458	6824
1.23457	4888	5603	5937	5547	6184	6335	6089	6268
0.4115	5581	4464	6374	6630	7216	6240	6072	5569
0.1372	5182	5790	5948	6257	5564	6246	6508	6885
0.0457	5552	5671	5496	5903	6329	6396	6502	5965
0.0152	5535	6502	6296	7034	6641	6402	6441	6044
0.0051	5433	5993	6558	6996	6847	6004	6156	7112

## Sheet: Fig. 2b
Figure 2b
Primary T cells + K562/hPD-L1
In presence of PD-L1 but not TCR stimulation, ALPN-202 fails to induces IL-2 production
Donor 1				Donor 2
	IL-2 in supernatant after 24 hr (pg/mL)				IL-2 in supernatant after 24 hr (pg/mL)
TA (nM)	ALPN-202	Fc Control		TA (nM)	ALPN-202	Fc Control
100	BD	544		100	9699	12636
20	BD	633		20	10200	12724
40	BD	907		40	10368	16258
0.8	BD	900		0.8	11800	12668
0.16	BD	895		0.16	11059	11708
0.032	BD	750		0.032	10742	12705
BD = Below Detection

## Sheet: Fig. 2c
Figure 2b
Primary T cells + K562/mOKT3/hPD-L1
In presence of PD-L1 and TCR stimulation, ALPN-202 induces a costimulatory signal as indicated by IL-2 production
T Cell Donor#1 - Data shown in Fig. 2b
	IL-2 in supernatant after 24 hr (pg/mL)
TA Conc (nM)	ALPN-202		WT CD80 ECD-Fc		Anti-PD-L1		Anti-PD-1		Fc Control
100	21414	22646	847	858	829	1098	1052	437	552	1175
33.3333	18993	21078	617	770	643	774	610	617	167	189
11.1111	19842	20667	792	844	689	779	724	708	145	963
3.7037	15565	17837	662	544	638	842	582	400	1869	366
1.23457	11203	10214	504	585	781	854	356	415	427	393
0.4115	5047	6143	434	516	573	740	236	306	398	407
0.1372	2100	2001	482	511	981	594	247	300	353	252
0.0457	847	858	540	950	326	549	215	869	2513	333
0.0152	540	575	516	444	1294	1281	892	393	959	385
0.0051	449	480	480	544	336	634	346	1568	552	388
T Cell Donor#2 - Data not in manuscript
	IL-2 in supernatant after 24 hr (pg/mL)
TA Conc (nM)	ALPN-202		WT CD80 ECD-Fc		Anti-PD-L1		Anti-PD-1		Fc Control
100	22870	21101	1594	1750	2916	2686	2214	2189	1907	1372
33.3333	18885	13916	1537	1638	2435	1951	2189	2382	1922	932
11.1111	20199	19174	1340	1662	2641	2106	2143	2368	1886	1111
3.7037	17373	16793	1370	1322	2799	2174	2232	1890	1674	2890
1.23457	12467	10824	1253	1805	2578	2380	1488	1867	1907	1636
0.4115	6906	6808	1245	1742	2815	2669	1786	1796	1903	1750
0.1372	3826	4220	1294	2318	2692	2513	1598	1800	2355	3532
0.0457	1944	2355	2537	1800	2604	1951	1577	1874	2547	2226
0.0152	2077	2423	1670	1917	2474	2084	1615	1423	2011	2724
0.0051	1897	3364	1389	3655	2086	1957	1286	1554	2240	2570
T Cell Donor#3 - Data not in manuscript
	IL-2 in supernatant after 24 hr (pg/mL)
TA Conc (nM)	ALPN-202		WT CD80 ECD-Fc		Anti-PD-L1		Anti-PD-1		Fc Control
100	22870	21101	1594	1750	2916	2686	2214	2189	1907	1372
33.3333	18885	13916	1537	1638	2435	1951	2189	2382	1922	932
11.1111	20199	19174	1340	1662	2641	2106	2143	2368	1886	1111
3.7037	17373	16793	1370	1322	2799	2174	2232	1890	1674	2890
1.23457	12467	10824	1253	1805	2578	2380	1488	1867	1907	1636
0.4115	6906	6808	1245	1742	2815	2669	1786	1796	1903	1750
0.1372	3826	4220	1294	2318	2692	2513	1598	1800	2355	3532
0.0457	1944	2355	2537	1800	2604	1951	1577	1874	2547	2226
0.0152	2077	2423	1670	1917	2474	2084	1615	1423	2011	2724
0.0051	1897	3364	1389	3655	2086	1957	1286	1554	2240	2570
T Cell Donor#4 - Data not in manuscript
	IL-2 in supernatant after 24 hr (pg/mL)
TA Conc (nM)	ALPN-202		WT CD80 ECD-Fc		Anti-PD-L1		Anti-PD-1		Fc Control
100	52466	52833	3855	3643	6326	5294	4700	3680	3349	4028
33.3333	56535	59468	2937	3483	5679	5309	4885	5182	3106	3834
11.1111	51604	51704	3354	2883	5961	4669	4663	3765	2970	3451
3.7037	44116	42401	3818	3268	5131	4441	4803	3273	2729	3664
1.23457	26866	29279	2997	4007	4777	4560	4285	2789	2557	3090
0.4115	15618	15390	2096	3225	4420	4070	3526	3327	2822	2690
0.1372	7806	7781	2288	2965	4358	4420	3230	2943	2789	3030
0.0457	4482	4627	2061	3295	4290	4741	3643	2872	3122	3230
0.0152	3653	3542	2734	10610	5238	4373	3568	8025	3536	3128
0.0051	2585	3992	2624	2367	4545	3413	4112	2784	3590	2948

## Sheet: Fig. 2d
Figure 2c
Primary T cells + K562/mOKT3/hPD-L1
Blockade of CD28 or PD-L1 inhibits PD-L1-dependent CD28 costimulation by ALPN-202
T Cell Donor #1 (Data shown in Fig 2c)
	IL-2 in supernatant after 24hr (pg/mL)
Conc (nM)	ALPN-202		WT CD80 ECD-Fc		Anti-PD-L1		ALPN-202 + Anti-PD-L1		ALPN-202+Anti-CD28		Fc Control
100	51673	53119	3845	4224	3803	4429	4552	3981	4894	5467	2746	4940
33.3333	51019	48439	2989	3526	4900	4183	3051	3381	2921	3821	2225	4088
11.1111	51785	46732	1677	1851	4784	4371	2296	3351	3551	3063	2385	2721
3.7037	37077	36730	2036	3393	9267	5365	2840	2614	3916	3665	3539	2608
1.23457	26099	26286	1493	1561	4294	3695	2341	2989	3155	3302	1513	2212
0.4115	17575	14616	2858	3326	5365	4558	2914	3393	3405	3369	1710	2989
0.1372	8713	6630	1431	2487	4082	3737	3387	2865	3143	3502	1396	2827
0.0457	4005	4265	1291	2088	3235	2846	2727	3180	3743	2834	1602	2708
0.0152	3216	2334	2595	2347	6525	3155	3797	2958	3659	3677	2153	3229
0.0051	3737	2114	2677	2475	2759	3044	3514	3032	3259	4802	2315	3369
T Cell Donor#2 (Data not shown)
	IL-2 in supernatant after 24hr (pg/mL)
Conc (nM)	ALPN-202		WT CD80 ECD-Fc		Anti-PD-L1		ALPN-202 + Anti-PD-L1		ALPN-202+Anti-CD28		Fc Control
100	74729	81778	4206	5739	5359	6714	6430	7797	8519	8443	5393	4476
33.3333	81179	75889	2995	2765	4831	5796	5976	4441	7266	6452	9882	3785
11.1111	69045	77825	3223	2633	3611	4778	4952	6669	5598	5456	3466	8578
3.7037	67588	69112	2270	2088	4975	4552	5141	4053	6184	6919	3683	3502
1.23457	50059	50814	2417	2296	5909	5009	5779	6630	5739	5496	3773	2192
0.4115	26239	26390	3460	3075	4423	5717	5159	5393	5193	4668	2933	2658
0.1372	9561	10625	2462	2153	4183	4499	4218	5564	4732	5119	2746	2231
0.0457	5467	4842	1983	2475	3351	3695	5807	5456	5745	4552	3007	2238
0.0152	3357	3375	2140	2231	3545	4059	5762	5404	5061	4825	1924	1990
0.0051	2023	3253	2513	2746	2952	3405	6491	6296	5671	4859	3118	2456

## Sheet: Fig. 2g
Figure 2f
Primary T cells + K562/mOKT3/PD-L1 aAPCs
CD80 vIgD monomer induces PD-L1-dependent CD28 costimulation
IL-2 readout at 24hr
T Cell Donor #1 (Data shown in Fig 2f)
TA (nM)	CD80 vIgD		CD80 vIgD+Anti-CD28		CD80 vIgD+Anti-PD-L1		CD80 vIgD + Fc Control
	IL-2 (pg/mL)	StDev	IL-2 (pg/mL)	StDev	IL-2 (pg/mL)	StDev	IL-2 (pg/mL)	StDev
500	39836.5	492.6	4688.1	9.1	3449.8	5.4	40719.9	303.9
166.667	31084.2	333.7	4120.2	5.7	3261.5	8.6	32770.7	116.3
55.5556	20992.2	62.1	3657.2	14.5	3752.3	19.2	20222.1	4.6
18.5185	7522.7	32.4	3664.4	0.7	3621.4	4.9	7283.3	50.4
6.17284	3335.1	16.1	3416.7	8.8	3925	0.8	3224	18.8
2.05761	2662.9	4	3444.1	0.7	3708.1	8.6	2644.7	7.6
0.685871	2471.6	4.5	3492.3	4.5	3413.5	3	2460.1	11.2
0.228624	2462.3	1.7	3667.1	0.9	3682.8	14.4	2464.5	6.7
0.0762079	2546.9	3.4	3464	3.1	3597.9	4.2	2489.5	8.2
0.0254026	2448.4	0.7	3502.6	9.7	3615	4.6	2334.2	12.5
T cell Donor#2 (Data not shown)
TA (nM)	CD80 vIgD		CD80 vIgD+Anti-CD28		CD80 vIgD+Anti-PD-L1		CD80 vIgD + Fc Control
	IL-2 (pg/mL)	StDev	IL-2 (pg/mL)	StDev	IL-2 (pg/mL)	StDev	IL-2 (pg/mL)	StDev
500	68406.9	37.4	5378.3	13.6	3276.2	3.2	88267.4	0
166.667	59597.3	204.4	4592.9	3	3261.9	6.4	62202.1	1546.8
55.5556	29144.6	53.9	3961.3	4.9	3429.8	11.3	33894.8	188.6
18.5185	9132.7	3.6	3914.6	3.9	3513.1	0.8	9052.8	29.2
6.17284	3872.7	4.6	3964	0.4	3491.3	3.9	3481.6	12.9
2.05761	2842.3	1.5	4088	11.1	3556.2	2.6	2911.7	3.7
0.685871	2814.1	5.2	4198.6	8.1	3521.1	10	2604.2	7.5
0.228624	2695.1	6.7	3946.2	7.1	3544.8	1.5	2607.2	4.5
0.0762079	2652.6	2	3976.4	0.8	3514.1	4.9	2613.6	6.5
0.0254026	2594.8	3.4	3967	5.9	3508.7	4.4	2573.1	10.4

## Sheet: Fig. 4a
Figure 4a
Primary T cells + M2 macrophages + anti-CD3 co-culture assay
ALPN-202 overcomes M2 macrophage T cells suppression more potently than CPI alone
All Test Articles run in triplicate wells. Values shown are % increase in CD4 T cell proliferation relative to Fc control. Values shown are in pg/mL.
CD4 Proliferation
Donor #1 (Data shown in Fig. 4a)
TA (nM)	ALPN-202			WT CD80 Fc			Anti-PD-1			Anti-PD-L1			ALPN-202 + anti-CD28			ALPN-202 + anti-PD-L1
100	41.6149	47.3354	50	-1.5528	-3.76176	-4.43038	10.8696	11.2853	11.0759	3.41615	8.15047	9.17722	No Data. Flow cytometer malfunction
20	42.7215	41.7197	43.9628	1.26582	0	-2.78638	7.59494	10.828	6.19195	2.53165	8.9172	3.71517
4	40	40.9677	37.3802	5.16129	2.90323	0.958466	7.09677	3.87097	6.07029	4.83871	7.09677	12.7796
0.8	27.2131	24.918	22.7891	0.655738	-1.31148	3.40136	2.29508	0	8.84354	1.63934	9.83607	14.6259
0.16	17.0139	7.71812	6.79612	6.25	1.00671	-4.85437	7.98611	8.05369	-1.2945	9.02778	4.36242	4.20712
0.032	5.19481	5.96026	8.9701	-1.62338	0.331126	0	3.8961	6.62252	7.97342	4.54545	9.60265	8.9701
Donor #2 (Data not shown)
TA (nM)	ALPN-202			WT CD80 Fc			Anti-PD-1			Anti-PD-L1			ALPN-202 + anti-CD28			ALPN-202 + anti-PD-L1
100	33.7349	27.5689	22.0844	7.40741	1.0274	-5.36913	21.875	17.8977	24.8804	25.0681	12.158	5.70571	7.40741	3.66667	-7.16724	-12.2449	-11.583
20	34.8341	28.1094	25.7683	8.02676	5.86319	-2.95082	21.4286	12.158	5.13595	26.2735	4.93421	-1.61812	13.522	11.8902	5.42169	5.49828	2.6936	-1.61812
4	24.6575	24.147	5.13595	12.1406	-2.48227	-1.29032	14.3302	14.2433	6.82493	6.46258	3.34448	-3.63036	14.8607	13.7313	-2.61438	4.18119	4.93421	-3.28947
0.8	25.2717	20.3857	14.2076	11.5756	4.62046	1.875	18.6391	19.2737	5.98802	9.53947		4.5985	12.6984	17.6638	-1.94805	7.09459	8.83281	-12.5448
0.16	17.9105	17.6638	8.45481	19.5906	15.7434	9.51009	17.9105	16.7147	8.45481		3.02013	11.2994	18.6391	18.5916	-1.94805	18.8791	21.2534	8.18713
0.032	13.2492	10.5263	3.38462	11.5756	5.2459	6.54762	5.49828	11.3497	4.55927	25.6757	17.192	17.1504	16.1585	17.8977	-5.36913	22.5352	20.8219	0.632911
Donor #3 (Data not shown)
TA (nM)	ALPN-202			WT CD80 Fc			Anti-PD-1			Anti-PD-L1			ALPN-202 + anti-CD28			ALPN-202 + anti-PD-L1
100	51.0539	31.5069	42.8224	12.9167	-3.30579	13.2841	33.0128	25.1497	28.3537	32.7974	21.1356	24.9201	18.3594	6.36704	8.91473	8.33333	-1.62602	6.3745
20	46.2725	27.3256	38.4817	22.5926	10.3943	13.2841	34.6875	23.3129	26.5625	34.891	20.8861	27.6923	20.5323	11.032	18.6851	5.85586	3.84615	14.2336
4	46.134	33.5106	45.7275	27.931	16.9435	21.1409	30.7947	23.0769	26.1006	37.7976	16.6667	23.2026	27.4306	18.8312	25.3968	20.5323	11.9718	19.244
0.8	38.8889	28.1609	32.2767	25.3571	14.3836	10.6464	28.4247	24.2424	29.4294	39.2442	26.0355	32.0809	23.4432	14.6758	19.244	18.9922	8.08823	19.7952
0.16	34.0694	10.3943	25.8675	24.8201	11.6608	15.4676	24.5487	16.9435	25.1592		21.875	25.1592	23.7226	16.388	20.8754	24	20.8861	29.6407
0.032	38.7097	22.1184	29.4294	29.8658	15.8249	14.8551	18.677	16.6667	20.339	33.4395	19.6141	28.5714	26.4084	12.892	19.244	28.4247	25.5952	30.6785

[truncated: 26 more sheets: Fig. 4b, Fig. 4c, Fig.4d, Fig.4e, Fig.5a, Fig.5b, Fig.5c, Fig.5d, Fig.5e, Fig.5f, Fig.5g, Fig.6a-6b, Fig.6c-6e, Fig.7a, Fig.7b, Fig.7c, Fig.7d, Sup Fig.1a, Sup Fig.1b, Sup Fig1c …]
